# Supplementary material for: Perception of the risk of adverse reactions to analgesics: differences between medical students and residents
Source: PeerJ. 2016 Jul 28;4:e2255. doi: 10.7717/peerj.2255 (PMC4974922; doi:10.7717/peerj.2255)
Supplement: Data S1 [file peerj-04-2255-s001.xls]

## Sheet: Hoja1
		Risk perpcetion to Analgesics (cm)				Risk perception of specific ADR due to Morphine (cm)						Risk Perception of specific ADR due to NSAIDs (cm)
Gender 0 = Female, 1 = Male	Level study 0 = Medical student, 1 = Resident	Paracetamol	COX2 Inhibitors	NSAIDs	Morphine	GI Bleeding	Kidney Damage	Liver Damage	Sedation	Bronchoespasm	Addictión	GI Bleeding	Kidney Damage	Liver Damage	Sedation	Bronchoespasm	Addictión
0	0	0.5	0.7	0.7	7.5	5.7	5.4	5.4	9	7	9.3	7.7	5.5	5.3	3.4	2	1.7
0	0	0	4	2.7	4.5	2	2.3	2.7	9	3.5	8	8.5	3.5	3.3	3.3	3	2
0	0	8.3	6	7.5	8.5	3.5	1.5	1.5	9.3	6.5	9	3.3	9.3	9	6.4	2.7	9
0	0	0	10	0	10	5	5	10	10	10	10	0	5	10	0	0	0
0	0	1.3	3.5	2	9.5	8	6	6.3	8.5	8.5	9.7	8.7	8.5	8	4.5	5	5
0	0	8	7	7.3	7	3	5	5	8.3	5	9.6	4.3	5	4.3	1.5	1.5	1.3
0	0	0	3.5	1.5	9	1.4	1.7	2	10	1.7	10	10	10	10	0	0	0
0	0	0.3	0.5	3.8	5.5	4.3	6	6.3	4	5.5	7.5	9.3	8	8	2	2	0.5
0	0	2.5	1	2	6.2	3.7	1.7	1.3	5	2.7	1.5	7	2	2	2	2.3	1.3
0	0	1	2.5	2.3	8	1.7	8.2	8.2	10	5.5	9.7	5	7	7	5	5	2
0	0	1.3	3	2	8	3.3	3.3	3.3	9.5	3.3	4.5	9.7	8	9.3	1.7	2.2	2
0	0	1	5	2	7	8.3	5	4	8.5	5.5	7	9	5.5	7	2	1.3	2
0	0	1	4	4.5	2	9	5.5	6	8.7	3.5	3.5	7	5.5	7	4.5	7	1
0	0	1	1.3	1	5	7	6	6.3	8.7	7.5	8.7	5	4	4	4	6.5	3
0	0	5	3.3	6	8	7	7	7	5	6.5	3	5.5	7.2	7.5	2	2.7	8.7
1	0	3.2	3.2	2	2	6	7.5	77	9.3	3.5	9.5	6.7	7.3	7	5.7	5.7	4.3
1	0	2	7	2	9	4.5	5	10	10	10	10	8	4.5	5	1.3	2	1
1	0	0	8.7	4	3.7	3	6.7	6.8	7.4	5	8.5	8.3	7.7	7.5	1.5	2.7	2.3
1	0	2	8	2	8	5	6.3	2	7.3	3	6.5	7	2.7	6.2	2.7	6	5
1	0	3.3	6.5	1.3	9.5	0.5	1	1	9.7	5	9.7	7.7	6	0.5	0.5	1	5
1	0	0.5	3.7	1.2	9	1.7	1.7	2	7	5	9.3	7	6	5	1.5	1	5
1	0	0.3	1.3	3.5	2	3	2.5	2.3	8.7	6.5	5	9.5	8.5	5.7	1	0.5	0.5
1	0	0	8.7	1.5	2.8	9.7	5.5	5	8.7	8.7	8.7	10	8.5	8.3	3.3	3	3
1	0	0.3	5	1.8	3.5	3	2.3	3	8.2	8.2	4	6.5	2.5	3	1.3	0.5	6
1	0	1	5	7	9	6.7	4.3	4.3	9.5	5	9.3	5	5	5	5.7	5.7	6
1	0	3	7.2	3.3	7.5	5.5	5.5	7.3	2.5	3	7.7	7.5	6.5	4.5	3.2	3	7.5
1	0	0	2.5	2.5	4	7.2	7.2	9	0	8.5	9	6.5	6.5	7.5	6	5	6
1	0	1	0	3.5	10	0	0	5	10	0	10	10	10	10	0	0	0
1	0	1	8	1	5.5	1	1	1	6.7	1.8	9	5.5	5	5	0.5	0.5	0.5
1	0	0	5	1	5	0.5	0.5	0.5	9	5	9	9	2.5	2.5	3	5	1
1	0	0.8	1.2	3	6	5	6.5	4.5	6.3	5.5	7.5	9	7.5	8.3	3.5	5	4.3
1	0	0	5	0	0	5	5	5	5	5	0	5	5	5	5	5	5
1	0	0	5	5	4.5	10	7	9.7	0.5	7.5	0.5	10	3.5	3.5	9	4.3	3.3
1	0	0	5.5	1.5	8.5	2	5	5	6.7	4	8.5	8	5	5	4	3	1.3
1	0	0.7	4	1.7	6.5	3.5	5.7	3.7	8.5	2.7	9.5	9.3	8	8.5	5	3.3	2.5
1	0	5	3	6.7	0.5	8	8.3	7.5	9	9.5	10	5	6	7	1.5	0.5	0
0	0	0	9.5	5.5	10	2	4.5	5	9.7	9.7	9.7	9.7	6.5	6	1.5	2.3	2.5
0	0	5.5	7	5	7.5	2	2.5	4	6.3	3	8.5	5	3	5	3.7	3	3
0	0	2	3	1.5	3	8	7	8.5	7.5	6	6.5	7	6.5	6.5	6.7	6.7	6.5
0	0	0	4	0	0.3	0.5	5	2.7	9.7	3	5	3.7	7	6	7	5	9.5
0	0	0	5	5	0	5	2	2	10	5	10	5	5	5	10	5	2
0	0	1.3	2	2.5	5	6	7	8.5	9	6.5	9.7	4	4.5	6.7	9	8	9
0	0	1	0.3	0.3	1.5	6.7	5	5.5	7.5	3	6	7	3	3.7	8	8	8.2
0	0	0	1.5	3	8.5	5	5	7.5	9	8.5	9.3	9	7	8	6.3	7.5	5
0	0	0.7	9	1.7	9	3.5	7.3	7.5	9.7	8.3	10	9	7	9	5	3.5	0.5
0	0	3	5	6.5	9	10	7	9	10	2	5	10	9	9	1	3.5	1
0	0	1.5	4.3	2	1	8	5	6.5	9	6	9.5	8.7	7.3	7.5	5	5	5
0	0	0.5	0.5	2	2	6.2	3.3	5	8	7.5	9	6.7	6.5	3	7.5	3	1.5
0	0	0	5	5	4	7.5	9.5	9.7	7.5	5.5	5.7	8.5	6.7	9.5	6.5	6.5	6.7
0	0	1.7	2.5	1	8	5	7.5	7.5	8.5	7	9	2.7	2.5	5	3.7	3	1.7
0	0	1.3	2.5	1.5	4.5	8.5	8.3	8	6.5	6.5	7	8.5	8.5	6	6.5	6.7	6.5
0	0	0.5	2.5	4	5	9	9.3	0	8.3	9	8	8.7	9.3	7	7	8.3	3.5
0	0	5	1	1	0.3	9	9	9	4	4	9.3	1	9.3	9.3	5	0.5	9
0	0	1.3	3.8	5	8	5	1	1	9.3	1	9	8	1.5	2.5	2	1.3	1
0	0	1.5	1.3	2.3	7.3	5	7	7	7	6	9.7	9.3	8	8.3	5	5	2.7
0	0	1	4	5	9.5	5.7	2	8	9	7	9.7	9.5	8	6.5	3	6	3.5
0	0	3.3	6.5	6.5	2.7	2	5.5	5	9	1	10	9	8.5	7	1.5	1.5	3
0	0	4.5	3	2.5	4	6	5	5	5	5.5	5.5	7.7	5	5	5.5	7	2.7
1	0	1.3	4	1.5	2.7	5	5	5.5	6.7	7	7	7.7	6.5	6.3	6	6	5
1	0	1	0.3	1.7	3.3	4.3	5.7	0	5	3	6.7	8.7	7.7	7.7	2.3	2.7	10
1	0	1	3	1.3	8.5	8	5.5	3.7	3.5	7.7	0.5	1.5	1.5	1.5	9	7.7	9.3
1	0	2.7	6	4	4	2	2	7.7	7.7	5	8.5	8.5	2	7	2.5	4	2.7
1	0	0.7	5	1.8	9	3	3	8	9.5	5	9.7	10	4	7	4	1.5	1.5
1	0	0.3	1.5	2	8.3	5	5	2.8	7.5	7.3	8	9	9	8.5	5.5	5	5
1	0	3.7	3.7	3.5	9.5	2.3	2.3	2.3	9.7	2.5	9.7	7.5	7.5	7.5	0.5	0.5	0.5
1	0	2.7	0	0	4	1	3.5	2	10	3	10	0.5	0.5	0.5	7.5	0.5	2.5
1	0	3.3	2.3	3	6	4.5	4.5	4.5	4.5	6.7	7.3	7	4.7	4.3	5	5	5
1	0	1	3	3.5	3.3	7	6	5.5	8	8	7.5	7.3	5	8	5	5	3
1	0	1	5	2.5	5	1.3	2	2.3	9	8.7	8.7	9	8.5	8.5	2	2	2
1	0	1	5	3	8.5	9	5	8	7	5	8.5	9.2	5	6	0.5	1	3
1	0	1.3	4	3	6.3	3	3	3	10	7	7	10	6.3	5	0.5	7.5	0.5
1	0	4.5	8	4	5	7	5	8	5	5	9	10	6.5	5.5	3	6	1.5
1	0	0.5	10	3	9.5	6.5	6.5	6.5	9.5	5	7	9	7.7	7.7	0.5	0.5	0.5
1	0	2.5	1	1	7	5	6.5	6.5	5	6	8.6	6.5	5	5	4	4	1
1	0	1.5	3	4	2.5	6.5	6	4	6.5	6	5	7	6	5	7	7	5
0	0	0.5	5	3	2.5	5.7	7.5	9	9.5	7.5	9.5	5.5	5.5	6	5	5.5	6.5
0	0	0.3	5.8	2.3	0.7	1.5	9.7	9.5	10	8.3	10	9	6.7	9.5	0	7.5	0
0	0	1	0.8	1	4	4	4	4.5	7	6	7.7	7	6.5	6.5	5	7.5	2.7
0	0	0.8	5.7	5	9	7	7	8.7	8.4	5.7	0	9	4	5	6.3	4.7	6.3
0	0	1.5	5.5	3.7	10	7	7	6	8	5	8.7	10	10	0	3	2.5	6
0	0	0	4	3.5	6.4	7	6	6	9	9.7	10	8	7.2	7.5	1.3	0	8.5
0	0	1.5	2.5	3.7	4.5	3	3.3	6	8.4	3	8	7.2	6.5	7.2	2.5	4.3	7.2
0	0	5	6.7	2.8	4.3	4.5	5	7	8.2	7.3	9	8.7	9	6.3	7.3	2	2
0	0	0	2.7	2	8.5	8	7	7	7.3	10	10	10	8	9.3	1	1	2
0	0	0.7	3.7	2	6	5.4	6.3	5.2	8.2	1.4	9.3	8.6	8.6	8.2	3.3	2	2.7
1	0	2.7	3	5.7	7.5	4	4	4	7.4	6	8	4	6	4.7	3	3	2.7
1	0	2	7	8	8	6.2	4.3	3.5	2.7	2	1	1	3.7	2.5	7.7	5	6
1	0	0.3	6	1.5	6	2	8.7	7	9.7	9.7	9.5	9	7.5	8	0.5	1	1
1	0	0.7	3.5	7.3	1	2.7	6.7	6.5	7.3	6	8.7	8.3	7	6.5	2.7	5	5.3
1	0	2	2.5	6.3	4.3	5	7.7	8	9.7	9	8	10	8.7	5	7.3	5	6
1	0	1.5	2.7	5.2	1.7	4.3	4	6	8.7	7.5	9.3	9	8	6	2	2	2
1	0	2.7	3	6	6.5	10	8.7	1	6.3	0	10	8	7	8.5	1	3	0
1	0	1.3	5	5	5	5	5.7	7	4.3	5	9.7	10	7	6.7	2.5	7	2.2
1	0	0	1.1	3.6	4.5	5.3	5.5	5.7	8.3	5	9.7	8	7	2	2	2.7	1
1	0	0.8	2.2	5	5.3	4.7	5	5	7.7	7	7.5	8	8	7.7	7.5	8	4
1	0	1.7	3	2.8	7	3.7	3	4	3.7	3.5	3.3	3.5	3.5	0	3.7	0	0
1	0	0	3.3	1.5	0.3	2.7	4	4	9.7	9.7	9.7	9	8.3	9.3	2	1	2
1	0	2	2.7	2.7	5	5.7	7	8.4	6.3	6	8	9.7	9	9.5	5	3	2
1	0	1.4	2.4	2.2	8	5	5	5.7	6	3	8	8.7	8	8.7	2.7	5	9
1	0	2.4	5	2.7	7	1.7	4.7	4.5	7	4	7	6	5	7	7.7	4	1
1	0	1.4	4.3	5	6.3	1	6	7.5	6	6.5	8.7	7.3	6.7	6	0.5	1	0.5
1	0	0.3	4	5	6	5	3.5	3	8.5	6	5	4.7	8	7	1.7	1	2
1	0	1	5	4.3	2.8	5	3.7	6.7	6	6	5	6.7	4	4	3	5.5	1.5
1	0	1	2.7	7.3	2	3.7	6.5	6	6	7.5	8	6	3.7	7	3.5	2	2.5
1	0	0	3.7	6.3	6.5	2	1	1	1.5	4	8	5	2.7	1.5	0.5	0	0
1	0	1.5	2.6	1.8	5	3.7	4.7	4.5	3	7.7	6	8.7	8.5	8.3	4.7	3	3.7
1	0	2.3	4	3.7	6	7.8	5	6.5	9.5	6	8.7	7.7	6.2	7	1	1.5	1
1	0	3.3	5	5.3	6.3	5.3	7	5.7	5	5.5	5	5	4.7	7.7	7	7	5
1	0	2.4	1.7	6	2.5	4.7	5.7	7	2	3	7	1	2.7	1.5	7	6.5	3
0	0	2.6	8	2.6	9	1.5	2	4	9.7	8.7	9.7	8.7	7.6	8.7	1	1	1
0	0	0	0	0	6	5	5	5	5	5	5	10	10	10	10	10	10
0	0	0	0	2.3	7.3	5	5	5	5	5	5	9.5	9.5	9.5	9.5	9.5	9.5
0	0	0	0	1	9	5	5	5	10	5	10	9.5	5.5	5.5	0	2	0
0	0	1.3	0.7	0.3	2	1	2	2.5	9	5	9	7.3	1	1	1	1	1
0	0	1.5	2.5	2.3	4	5	6.7	6.7	8.7	3	7	6.37	8	8	9.7	9.7	9.7
0	0	1	2.5	2	6.7	5	2.7	5.7	8.3	7.3	8	8.3	5	5	2	2	1
0	0	0	1	1.5	7.7	7	7.5	6.5	7.5	6.5	6	2.3	2	1.7	1.5	1	0.5
0	0	2.3	3	4.7	9	5	6.5	6.5	5	5.5	6	8.3	6	6	6.5	6.5	7
0	0	3	2.5	5	3.5	5	2.5	7	7	7	6	8	8	5	5	7.5	7
0	0	1	3	3	6.5	5.5	5.5	6.5	7	5	7	5	5	5	5	5	5
0	0	0	1	0	7.5	2	5.5	8	0	6	8	3.5	1.5	1	2	0.5	0.5
0	0	1	2.5	2.5	5	5.5	3.5	3.5	5	4	3	6.5	5	4	2.5	2.7	3.5
0	0	1.7	3.5	4.3	6.5	3	3	3	9.5	5	8	8.7	5	3	3.3	2.7	2
0	0	1	2.5	3	9.5	8.5	8.5	8.5	9.7	9.7	9.7	7.7	7	7	3.3	3	2
1	0	0	2.7	2	2	5	5	4.5	9	7.5	9.5	8	8	8	6	6	6
1	0	1.5	3	2.7	5	2.7	3	4.3	6.7	4	8.5	7	5	7	2	2	2
1	0	5	5	5	7	6	6	6	2	5	3	1.5	5	3.7	6.5	7	7.5
1	0	1	2	2.5	1.5	5.5	5	6	7	5.5	7	8	5	8	5	5	6
1	0	0.5	5	1	8	5	8	8	8	5	8	7	8	8	5	5	5
1	0	5	8	5	5	1.5	7	5.5	7.5	7	9.7	6	2.5	1.5	0	0	0
1	0	1	5	2.5	2.5	1.5	1.5	1.5	8.5	5	7.5	1.5	1.5	3	3	3.5	2
1	0	2	3	3	4	5	7	8.5	8.5	6	7.3	8.5	6.5	6.5	3	3	2
1	0	2	7	6.5	6.5	1.5	2	5	7.5	7.5	8	8	7	3.5	4.3	2.7	3
1	0	1.5	2.5	2	3	2.5	2.5	2.5	5	2.7	6	7	7.5	7.5	6	5	2
1	0	2	2	3	5	2	2.5	2.5	7	7	3	8	3	6.5	3	3	0
1	0	1.3	6.7	5.5	9	1.3	1.7	2	9	9	9	8	5	2.5	1.7	1.7	1.7
1	0	1	2.7	2	3.3	5.3	3	5	6.5	7.7	7.7	6.7	5	7.3	5	3.3	3
1	0	1.3	2	3	9	4.5	4.7	6	9.3	7	8	8	5.7	8	5	5	5
1	0	0.5	3	3.3	8.5	3.5	3.5	0	3.5	0	4	7.5	6.5	6	3	4	1.5
1	0	0.5	5	2.3	6	5	5	5	5	5	5	5	5	5	5	5	5
1	0	1	5	5	8.5	5	5	9	5	5	8.7	5.5	6	5.3	5	5	7.7
1	0	2	0.7	5	9	1	1	1.3	10	7	5	2	2	4	3.7	1	0
1	0	7.5	2	7.3	7.5	5	6	5	9	8	10	7	5.5	4.3	3	3	8.5
1	0	0	3.7	4	6	5	6	4	6	5.3	8.3	3	5	5	5	5	2.5
1	0	2	2.5	2	5	3	3	5.5	5.5	7.5	6	2	1.7	7.5	1.7	1.7	1
1	0	4	6	4	8.5	3.5	8.5	8.7	8	9	9.7	7	6	6	5	3.7	2
1	0	9.5	7	7.3	4.5	3	4	5	7.2	6	8	6.5	6.5	6	3.3	3.3	6
1	0	7	6.5	7.5	6.5	2	3	5	7.7	7.3	8	7	7.5	6.7	2.5	1	0
1	0	2	5	2	3	5	5	5.6	7	8	7	7.5	6	5	6	5	5
1	0	3	4.3	2.3	3	5.7	4	6	7.3	7.3	6	7.2	5.7	4	4.7	4	3
0	0	0.5	5.5	5	9	8	8	9.7	5.7	0	9.7	9	5	4	6.5	4.7	6.3
0	0	1.3	4.5	3.5	10	8	8	8	10	6	10	10	10	10	5.5	3	6
0	0	0	3	2.5	6.3	8	7	8	10	9	10	10	8.2	8.1	1.5	0	9.5
0	0	1.5	4.5	2.7	3.5	3	3.2	3	8.5	3.3	8	7.2	6.7	7	2.5	4.5	7.5
0	0	4	6.5	3	4.5	5	5	8	9.5	7.5	9.7	9.7	9	6.5	7.5	2	2
0	0	0	2.5	0	2.5	8	8	7.3	10	10	10	10	10	9.5	1	2	1
0	0	0.7	3.5	2	7.5	5.3	6	5	8.2	7.5	9.3	8.7	8.5	8.5	3.7	4.3	1.5
0	0	2.5	3	5.5	7	4	4	4	7	6	8	4	6	4.7	2	2	2
0	0	5	7	8	5	6.3	4	2.3	2.5	2	1	0.5	3.5	2	7	5	9
0	0	0.3	7	1.3	6	2	8.5	7	9.5	9.5	9.5	9	2.5	8	0.5	1	1
0	0	0.3	3.8	3.8	2.5	3	3.5	5	8.5	2.5	9.5	8.5	8.5	7.5	2.7	2.7	2.7
1	0	0.5	2.5	4.3	8.5	2	3.5	3.5	9.5	9.5	9.5	9.5	9.5	5.5	5	1	1
1	0	6.5	8.3	6.8	6.5	6.5	6.7	7	8	7.5	7.5	8.4	8.2	8	4.2	3	2.3
1	0	0	0	0	0	5	5	5	10	10	10	10	10	10	0	0	0
1	0	1	2.7	3.5	7	5	5	5	7.5	5	7.5	7	5.5	5.5	2	2	2.5
1	0	1.3	6	2	1	2.5	6.5	6.5	7.5	5	8.7	8.7	7	6.5	2.5	5	5.3
1	0	0.5	1	1.5	5	8	7.5	8	9.5	9	9.7	10	8.5	7.3	5	5	6
1	0	0.5	5.7	1.5	2	4.5	3	7	8.7	7.3	9.2	9	8	6	3	3	3
1	0	0	5	3.5	7	10	8.2	1	6.3	0	10	8	9	8.5	0.5	5	0
1	0	0.5	5	3	9.5	5	5.5	7	4.5	5	9.7	10	7	6.5	2.7	7	2.2
1	0	1	3.5	3.5	5	3.5	5	5	8.5	5	9.5	8	7	1	1	2	1
1	0	1.5	2.5	2.5	5.5	4.5	5	5	7.3	7	7.5	8	8	7.5	4	8	4
1	0	4.5	6	6.5	7	3.5	3.5	3.5	3.5	3.5	3.5	3.4	3.4	3.4	0	0	0
1	0	0.4	4.8	8	0.5	2.5	5	5	9.5	9.5	9.5	9.5	8	9.5	2	2	2
1	0	2.7	0.3	7.5	2	6	5.5	7	8.3	6	8	9.7	9.7	9.7	5	3	0.5
1	0	0.3	5	4.5	8	5	5	5	7	3	8	8.5	8.5	8.5	2.5	5.5	9.5
1	0	8.5	7.5	7.5	7	1.5	4.5	4.5	7.2	4.5	7	6	5	7	1.5	4.5	1.5
1	0	0	7.5	1.3	9.5	5.5	8.5	8.5	10	10	10	10	10	10	8	1	0
1	0	1	5	3.8	4	1	0.5	0.5	9.7	0.5	9.7	8.3	8.3	3.3	0.5	0.5	0.5
1	0	0	2.5	0	2.5	1	2	2.5	5	6.3	8.3	7.5	6.5	6.7	0.5	1	0.5
1	0	0.3	2.3	3.5	8	3.5	3	3.7	8.5	6	5	4.5	8	7	1.5	1.7	1.5
1	0	2	3	3.5	8.5	5.3	5.7	6.7	6	6	5.7	6.5	4	4	4	5.5	7.5
1	0	0.6	0.6	0	2.3	1	1	1	7.5	0	8	5	2.5	1.5	0.5	0	0
1	0	2	5.5	4.5	8	4.2	4.5	3	7.7	6.5	8	8.3	8.3	8.3	6.5	4.7	3.5
1	0	0	3	1.5	8.5	6	5	5.5	9.5	6	8.7	7.5	6.2	7	1	1.7	0.5
1	0	0.8	2.7	3	6	7	7	5.5	5.5	5.5	2	5	4.5	7.7	7.7	7.2	5
1	0	2	1.8	2	2.8	5.5	6.7	7	1	3	0.5	1	2.5	1.5	7	6.5	8.5
0	0	0.4	3.7	3.5	2.7	3	3.5	5.5	8.3	2.7	9.5	8.7	8.35	7.3	2.7	2.5	2.7
0	0	0.5	2.5	4.4	8.3	2	3.7	4.3	9.7	9.4	9	1	9.3	4.7	5	2	3
0	0	6.5	2.7	6.8	6.5	6.5	6.7	6	8.3	7.5	7	8.7	8.2	4.2	3	2.3	2
0	0	0	0	5	0	5	5	7	6.7	6	5	10	8	5.5	4	6	4
0	0	1	2.5	3.8	7.5	5	5	6	7.5	5	6.7	7	5.5	4.3	5.3	2	3
0	0	0.5	5.3	5	5	3.7	3.3	4	10	5	8.7	7	3.5	1	0.5	1.7	0
0	0	1.3	5	3.3	9.5	2.2	5	6.3	6	2.3	9.7	6	10	3.5	5.7	6	4
0	0	0	3	2.6	7	2	6.2	0.5	4	4.3	5.5	8.7	6	3	2.5	4	0
0	0	1.5	4.3	3	3	6.2	7	7	1	7.5	8	10	10	5	2	1	2
0	0	4	7	3	2	1	5	5	7.5	5	5	5.5	7	3	4.5	2	0
0	0	0	3	1	9	7.3	2.5	2.3	9.7	10	10	0.5	3	4	2	2	1
0	0	0.7	4	1.3	9.5	5	4	4.7	8	6.3	7.7	9	2.7	2	7.5	7	8.3
0	0	2.5	1.3	6	2.5	2.3	3.3	6	2.3	7.3	10	10	8.7	4	2.7	4	3
0	0	5	6	7.3	2	1.7	5	5	5.5	7	7.5	9.5	3	7	9	0.5	1
0	0	0.3	6	2	2.3	5	5	5	6.5	6	5	3.4	4	0	0	4	0
0	0	0.3	4	3.5	8	6.7	6.7	3.3	8.3	3.7	9.7	4.7	7.5	0	1.5	0.5	1
1	0	0.5	3	4.5	7.5	3.3	1	2	7.7	1	1	7.7	4	8.5	3.5	0	1
1	0	6.5	8.5	6.5	3.5	1.2	4.3	4.5	5	2.5	7	10	10	7.8	5.5	2	0
1	0	0	2	0	2.5	1	5	1	4.3	3.7	6.3	6.7	4.7	5.7	5	3.7	5
1	0	1	2.8	5	5	7.5	8	7.5	8	6	9	7.8	5	9.3	9	0	0
1	0	1.3	5	1.3	4.3	5	7.2	6.3	6	4	4	7.5	7	5.5	5	3.7	4.5
1	0	0.5	2	1.3	2.5	3.4	1	4	10	5.7	6.5	8.7	6.5	8	7	4.5	7
1	0	0.5	5.8	2	8	2.5	5	5.5	5.5	6	7.7	5	7.7	8.7	9	5.5	7.5
1	0	1	3	3	6.3	1	4.5	3	8.7	7.7	9.3	6	8.5	9.7	5	5	6.3
1	0	0.8	5	3	2.7	8.5	7	0.5	6.3	6	3.5	4	5.7	5	6.7	7.7	5
1	0	2	3.3	3.3	2.5	2.5	1	3.7	3.7	7.3	8	8.7	9.5	9	9	5	3
1	0	1.7	2.4	2	3	6.2	0	6.7	5	5.7	3.7	10	5	10	5.7	1	1
1	0	4.7	5	6.8	4	5	5	5	7	8	9.5	4.7	5.5	7.5	5.3	3.2	2.3
1	0	0.6	4.3	7.3	9.5	4	6.4	1	8.7	6	5.5	9.5	9.5	7.8	8.5	5	6.5
1	0	2.8	0.3	8	5.3	5.5	4	4.2	10	7.3	8	7.5	8.7	6.5	5	5.5	7.5
1	0	1	4	4.3	1	3	3.4	5.5	8	2.3	9	4.5	9.7	8.5	6	3.5	3
1	0	8.3	7.5	7.5	6	4.7	7	0.5	2.7	5.5	4	7.5	7.3	7	7	5	5.5
1	0	0.7	7.3	1.5	3.5	2	1	7.7	9.5	4.5	8.7	9	8.7	8	5	5	5
1	0	1	5	3.7	9	8	5	1	3.7	4.2	7.5	6.3	5	5.5	6	3.5	3.7
1	0	3	2.5	2	4.5	4.5	5	7	5.5	7	5	5.7	5	8.5	7.5	7	7
1	0	0.5	1	4	7.3	5	6.7	1.7	1	0	6.7	6.5	6	5	7.5	0	0
1	0	1.3	2	3.8	6.3	1.2	6	5	9	9	9.5	5.5	4.7	7.5	8.5	4	3
1	0	0.7	0.3	3	9	4	4.3	4.2	5	1	7.7	5	5.5	6.3	6	5.7	1
0	0	1.5	1.8	3.5	5	8.5	8.5	6.2	8	7	8.7	8.5	3	7	3.5	3.5	2.5
0	0	1	1.7	2	5.5	2.5	1.5	1.5	3	3	9.7	10	8.8	9	6	6	6
0	0	0	0	5	1.5	2	2	2	8.5	5	8.5	10	10	10	2	5	2
0	0	0	2	2	6.5	3	3	3	10	4	10	10	9	9	4	3	3
0	0	0	7	2.8	2	3	3	3	10	5	10	9	9	9	0	5	0
0	0	0	0	10	1.5	9.5	5.5	5	10	5	10	6	7.5	4.5	0	0	0
0	0	0.5	5	6.5	4	1.5	3	1.5	6.5	3	7	8	7	3	1	4	1
0	0	4	5	1.5	0	4.5	3	3	10	2	5	7.5	6	6	6	6	6
0	0	1	1	1	5	5	5	5	5	5	5	9.5	6.5	6.5	6.5	6.5	6.5
0	0	0	1	1	1.5	9	9	9	8.5	8.5	8.5	9	8.5	9	7	7	7
0	0	1	5	5	5	6.5	6.5	8.5	7	4.5	8	8.5	4.5	6	2	2.5	2.5
0	0	2.5	4	3.5	6	0	0	0	5	0	8.5	7	7	6.5	0	0	0
0	0	0	0.5	2	2	6.5	3.5	3.5	9	2	9	9.7	9.7	9.7	3.5	3	3.4
0	0	0	8	6.5	10	5	6.5	6.5	3	7	0	2	5	5	5	5	9.5
0	0	0	1.5	0	4	8	3	4	9.5	2	5	9	3	3	2	0	2
0	0	2	4	5	5	4	4	3	5	3.5	7	6.5	6.5	7	5	4.5	3
1	0	10	5	8	7.5	0	5	5	10	0	10	0	0	0	10	10	10
1	0	7	7	3	1	6	5	6.5	9.5	2.5	9.7	7.5	6.5	5.3	1	1	0.5
1	0	0.3	5	5	6	8	7.5	8	7	6.5	7.5	9.7	9.7	9.7	6	5	5
1	0	3	3	2.5	3.7	4.2	4	4	7	5	8	6.3	3	2.5	2.5	2.5	2
1	0	0.5	1	5	7.5	0.5	0.5	0.5	8	8	8	8.5	8.5	8	1	1	1
1	0	0.5	1.5	2	3	5	4.2	4.2	7.5	4	6	7	4.5	4.5	1.5	2	2
1	0	0	0	0	8	5	5	5	10	5	10	10	5	0	0	0	0
1	0	2	1.5	1	4.5	4	3.5	3.5	3.5	3.5	9.5	8.5	4	5.2	3.5	4	3
1	0	0.5	8	5	6	2	2	2	9	9	9	9	9	9	1.5	1.5	1.5
1	0	3	2	2	2.5	2	2	2	5	2	8	7	7.5	5	2.5	4	2.5
1	0	0.5	3.5	2	7.5	3	3	5	7	7	7	8	7.5	6.5	3	1.5	2
1	0	0	4	1	5.5	3	3	7.5	10	3	7	10	9.5	9	3	3	0
1	0	7	7	7	7	2	2	2	8	2.3	8	8.5	8.5	5	2.5	5	2
1	0	2	2.5	0	1	5	5	5	10	8.5	10	3	2	2	0	0	0
1	0	1.5	3	2.5	2	1	1	2	4	5	6	6.5	5	2.5	1	1	1
1	0	6.5	5.5	5	0.5	3	6.5	5	8	6.5	9	7	8	5	3	3	3
1	0	0.5	2	1.5	8.5	3.5	1.5	7.5	9.5	5	10	6.5	7.5	7.5	1	1	1
1	0	5	3.5	4.5	9	5	5	6	7.5	0	8.5	7	2	0	5	7.5	2.5
1	0	1	4	4	6	7	8	8	8	7	9.5	9.5	8.5	9.5	5	7	9.7
1	0	0.3	5	5	6.5	0	0	0	10	5	10	1	5	10	5	5	0
0	0	2	4	1.3	5.5	3	5.5	7	1	3	8	10	9	8.3	2	1.5	1
0	0	0.3	7	5	2.5	2	3.7	2	8	4.7	8	8.5	9	5	2.7	2	1.5
0	0	1	3	0	0	6	4.7	5	10	8.5	9.7	3	2.7	5.5	2.3	0	0.5
0	0	0	3	3.7	2	1	1.7	2.5	4	5	6.7	6.7	4.7	1.5	1	1	2.5
0	0	1.8	6	4.3	0.5	3	6.7	5	8.7	6	8	7	8	5.7	3	3.7	3
0	0	2.5	2	2.5	8.3	7.5	1	6.3	9	5	10	5.5	7	8.7	3	4.7	4
0	0	0.5	5	2.5	9	7.5	5	6.3	7.7	8	8.5	7	5.5	2	5	4.7	2
0	0	1.3	3.3	1.3	4	7	8.7	9.3	9	7	9.5	7	8.5	8	5	9	9.3
0	0	3	0.8	1	5	0	5.7	5	10	0	9.5	1	5.7	10	3.3	3.7	1.5
0	0	0.3	1	1.4	5	9.5	10	6.2	8	7.5	9.7	8.7	5.5	5	6.3	3	0.5
0	0	0	0.3	1.7	6	5.7	2.5	1	4.7	3	9.7	7.5	3	6.3	5	1.5	0.5
0	0	2.8	0	3.7	3.7	2	2	3.7	8.5	5	6.3	5.7	5	6.3	2	5	3
0	0	2	1.5	4	1.5	8	6.5	7	7.7	8	8.5	3	7.5	3	3.5	2	3
0	0	1	2	2	4	2	1	3	2	9	10	8	8.5	9	5	5	6
0	0	0	1	4.5	1.3	1	1	2.7	8	5	8	10	9	9	3	4.5	2
0	0	0	2	3	2	7.5	8	5	6	3	10	4	8	8	7	8	0
0	0	0	8	2	7.5	2	1	3	10	3	7	10	8.7	9	3	3	8
0	0	0	1	8	2	5	10	4	9	6	7	9	10	10	1.5	4	2
0	0	1	6	6	5	2		3	5	3	6	7	5	2	1	5	0
0	0	2	3	3	1.3	4	2	2	8	1	4.7	8	5	4.7	4	3	4.7
1	0	1	3	10	2	8	9	9	7	7	8	8.5	9	9	7	6	6
1	0	0	2	2	3	9	9	7	7	8	8.5	9	8.5	9	9	7	6
1	0	2	5.5	5.5	5	6	5.5	8	7	4.5	8	8	4	6.5	2.3	1	2
1	0	3	4.5	3.7	6	0	0	1	5	8.5	9.7	7	7	6	4	3.7	3
1	0	0	1.22	2	2.5	6	2.5	2.7	9	2	8.7	9	9	8.5	3.5	3	2
1	0	0	8	6.5	10	5	6.5	6	7	3	7	2.5	5.7	5	5	3	9
1	0	0	1.3	0	1	5	3	2.5	9.3	2	5	9	3	2.5	2	0	1.5
1	0	2	3	4.5	4	4	4.7	5	7	3.5	7	6.5	7	7	7.7	5	4.3
1	0	0	5	3	0	10	5	4.5	10	0	9	0	0	2.5	4	3.7	1
1	0	3	3	4.5	1	6	5	6.7	9	1.5	9	7.3	6	5	1.5	1	0
1	0	0.3	5	6	6.5	8	7	8.7	9	6.5	7	9.5	9	9	4.7	5	3
1	0	3	2.5	1.3	3.7	4.2	5.5	5	7.5	5	8.7	6.3	5	7.7	5	2.3	5
1	0	1	1	4.3	7.5	1	2.5	2.7	8	8	9.7	8.7	8	7.5	0.5	1	1.7
1	0	1	2.5	2	3	5	4	7.5	8	4	6.7	7	8	8	1.5	2	2
1	0	0	0.3	2	0	5	5	5.7	9.3	4.5	8.5	10	5	1.5	3.5	2.5	4.7
1	0	0.3	2	1	4.5	4	6.3	6.7	8.7	6.3	9.7	8.5	4	3.3	4	5.5	3
1	0	3	8	4.3	5.5	2	2.7	5.5	9	9.7	10	9	9	8.7	1.5	2.7	2
1	0	2	0.3	1	3.3	2.7	2	1.5	5	2	8	7	7.5	5	2.3	4	3.5
1	0	0	3.5	2	8	3	8.5	5	7	7	9	8	6.7	7.5	3	0.5	0.5
1	1	0	2.7	1.7	2	10	4.3	2.8	7	5.2	5.2	8.5	8	7.8	2	4	0.5
1	1	2	2.5	1.5	2.5	3	2.5	6.7	4.8	4.5	4.3	3	2.8	2.5	4	2	4.7
1	1	1	0.7	4	7	2.6	3.7	5	6.3	5	8.3	6.6	6.3	4.7	2	2	1.5
1	1	0.5	1.2	1.5	6	4.8	4.5	4.5	8.7	2.4	9	6.7	6.8	2.9	2.4	4.5	1.4
1	1	1	1.7	1.4	3.7	2	3.2	3	7.8	3	7	8.5	8	3.4	2.7	3	2.3
1	1	0.5	0.7	1.5	4.2	2	2.7	5.3	5.4	3	6.5	6	8	2.5	1.2	1.2	0.8
1	1	1.7	2.8	2.7	6.5	5.5	4.7	6.7	4.5	6.2	9.5	5.5	3.5	5.3	1	0.7	1
1	1	5	1.5	1.5	2.8	0.2	1	2	10	0.7	9	7	7.3	2.7	0.5	0.5	0.3
0	1	0	0	2.3	5.3	4	7	5.8	7.8	6.5	7	5.7	6	6	4.2	5.8	2.3
1	1	1	1	0.7	0.7	1.3	1.2	1.2	8.3	8.5	8.2	8.5	8.5	8.3	1.3	1.4	1.3
0	1	7	1	3.2	3.2	3	5	5.6	2.8	0.2	6.5	8.3	8.7	7	1.7	2.3	4.8
0	1	2.7	2.7	2.8	6.7	4.6	3.4	3.6	5.4	4.3	7	7.7	6.8	6	1.8	2	2
1	1	2.3	2.7	2.6	4.7	2.8	3.6	3.5	8.3	4.6	4.5	7.2	4	3.5	3.2	3.2	3
0	1	0.2	0.5	2.2	5	1	1.3	1.2	8.2	1	4.7	8.2	1.2	1.2	1.2	1	1
0	1	0.2	0.2	0.3	1.5	1.7	3.7	2.7	9	9.3	4.2	9.3	9.3	9.5	8.7	1.4	1.6
1	1	0.5	0.5	1.8	6.7	0.8	0.6	2.5	9.5	2	5	6.5	5.3	1	1	0.7	0.6
0	1	1	3.9	2	7.3	3.9	4.4	3.9	3.6	2.4	5.5	3.5	3.6	1.1	0.4	0.8	0.5
1	1	0.8	0.9	0.7	0	3.4	3.2	3.3	9.8	7.1	8.2	4.7	4.7	4.7	0.1	0	0.3
1	1	0	1.2	2	2.3	0.5	0.7	2	9.8	7.6	4.8	5.4	6	3.1	0.8	1.5	1.7
1	1	2.3	2.6	3.5	3	2.5	2.5	3.7	6	4.4	6	4.5	4.5	2.6	2.5	5.7	2.5
1	1	0	4.9	4.5	1.3	2.1	2.8	2	1.2	1.9	3.6	2.8	0.1	0.1	0	2.3	2
1	1	3.4	2.4	4.8	7.5	1	0.8	1.5	8.2	1.2	7.2	7	6.7	0.8	0.5	0.8	1
1	1	2	2	2	2	2.5	7	2.5	7	6.7	6.7	7	2.7	2.7	2.7	2.7	2.7
1	1	0.3	1.2	2	3	0.8	1.2	1.2	1.2	1.2	1.3	3.4	3.2	3.2	3	4.7	1
1	1	0.5	3.2	3	1.2	2.7	2.5	2.8	7.2	2.5	7.7	7.5	7.5	3.2	1	0.8	6.2
1	1	0.7	0.7	0.8	9.1	1.3	1.3	8.7	1.3	1.5	8.3	9.2	8.9	1.4	1.5	1.4	9
1	1	2	3.2	3	4.1	2	2	2	6.2	4.8	8.2	5.3	7	6.7	1.5	1.5	1.5
0	1	0.2	1	1	4.2	1.8	2.5	2	7.8	2.5	6.2	7.7	7	2	3	2.5	2.5
1	1	0.3	0.5	0.8	1	0.4	0.5	0.7	9.2	0.4	0.5	1.5	1	1	0	0	0
1	1	5	0	4.5	0	0	0	0	0	0	5.2	10	10	0	0	0	10
0	1	0.7	4	4.8	5	2	4.2	4.2	6.8	1.5	6	6	1.2	1.3	1.3	1.2	1.5
1	1	1	2.3	2.3	0.3	0.6	2.8	4.5	6.5	2.5	8.2	8	8	6	1	2.8	0.3
1	1	1	0.8	1	7.2	1.3	1.2	1.3	8.3	1	8.5	8.5	8.4	1.7	1.7	1.5	1
1	1	4.5	4.3	4.5	0.7	0.5	2.5	2.4	9.2	2.5	5	9.2	9.3	1.5	1.3	5	0.5
1	1	2.1	4.2	3.1	4.7	2.2	2	3.3	6	4.5	2.7	4.3	5.3	4.8	1.7	2	0.5
1	1	2	4.7	3	7.6	2	6.3	2	2.2	2.2	6	2	2.5	2.5	2.7	2.5	4.5
1	1	1	5.5	5.5	7	0.7	1	1	9.7	2.5	9.5	4.5	4.7	4.8	0.7	1	0.8
1	1	3.5	3.2	4.2	6.5	3.4	3.8	4.4	4.4	6.8	6	7	8	5	5.8	6	6
1	1	0.7	0.8	1.7	2.2	1.5	2.4	2.8	8	3.5	6	6.5	4.7	5.5	3.8	4	2.1
1	1	0.3	0	1.5	2.5	4.5	5.5	1.7	8.5	8.5	8.2	9	9	5.6	0.3	0.5	0.7
1	1	0.7	2.2	2.7	6.3	3	3	4.2	6.2	4.3	6.7	5.7	4.3	4.8	3.2	2.3	2
1	1	0.5	5.7	6.5	6.5	7	3	3	8	5.5	7.4	7.7	6.5	2	2	2	1.7
0	1	0.5	0.8	1	2.3	3.2	3.7	3.7	9	6.8	6.2	6.3	7	4	3.8	3.2	3
1	1	0.8	0.8	0.8	0.7	0.8	1	1.2	8.8	1.2	8.7	8.7	8.5	1.5	1.5	5.2	1
0	1	1	0.8	1.5	2.4	2	2	3	8	7.5	6.2	7.2	6	2	2	2	2.8
1	1	0.5	0.5	0.5	2.8	1.8	3.2	3	7.5	6	8.7	8.2	7.5	4.3	1	0.8	1.5
1	1	4.5	5.8	6	5.1	3.5	2.7	3	3.7	3.2	4.5	6	5.7	3.5	3.5	3.2	3.5
1	1	1.3	1.5	2.3	1.3	4.8	6.2	5.8	6.5	2.3	7	7	7.2	7	2.7	3	4.2
1	1	8	3	2.5	8	2.8	2.5	4	4	2.5	2.2	7	7	5.2	5.3	7.2	5
0	1	1.3	2.3	7.2	7	2.4	0	2.6	1.8	1	1.3	3.8	0	0.3	0.1	4.5	4
1	1	0	2.7	2.8	7	4	1.9	1.9	1.9	1.9	0	1.9	0.6	0.1	0.1	0.1	0.1
1	1	1.8	3.4	3.5	4.7	7.6	1.9	2.6	1.8	1.9	2.1	0	0.2	0	0.1	0.2	0.1
1	1	2.4	4.7	3.5	6.5	6.2	5.8	5.3	5.9	4.4	6.3	5.7	5.8	3.6	3.2	3.5	5.2
0	1	0.7	0.7	5.2	4.9	1.1	2	1.9	4.7	1.7	8.1	7.7	4.4	7.7	1.5	1.2	1.3
1	1	0.8	1.1	1.3	6.7	7.3	7	6.8	2.5	2.2	5	2.7	4	5.2	3.5	4	5
1	1	0.7	2.7	1.4	1.6	0.7	0.9	3.3	8.6	4.8	6.2	8.3	8.4	1.2	1.4	1.3	1.2
0	1	2.2	1.3	2.3	3.3	3.3	3.3	5.5	6	3.7	7.2	6.5	5.5	2.3	3	6.4	2.5
1	1	0	2	3.7	5.7	1.3	1.8	3	4.7	3.5	6	8.2	7.8	4.7	3	1.5	1.6
0	1	1.5	5	5.8	5	4.5	2	6.8	3.7	8.7	6.2	9.2	6.8	5	6	3	3.2
1	1	1	1.8	2.4	2.8	3.7	3	4.5	4.1	1.5	1.5	5.5	5.3	3.3	2.7	1.7	2
1	1	1	1	1.2	3.5	5.5	2.7	2.7	2.5	5.5	1.5	3.8	4.2	2.2	1.2	1.5	1.5
1	1	2.2	3.1	2.5	6.8	1.1	5.3	5	8.2	5.5	8.8	9	8.2	6.5	1	1.5	1.5
1	1	3.4	5	6.4	4.8	2.1	2.1	2.1	9.1	5.2	5.7	7.1	5.8	4.7	1.6	1.9	1.9
1	1	1.9	2	3.3	4.8	3.3	2.5	2.4	7.1	6.2	2.3	2.3	2.6	1.7	0.2	0.3	0.3
1	1	0.2	1.5	2	2.7	1.2	2.1	3.3	2.5	5	6.2	7.3	7.2	6.7	3.7	4	3.8
1	1	1.8	3.7	6.3	9.4	5.5	5.4	8.7	6.3	9.7	8.9	8.7	8.4	2.7	2.5	2.5	2.6
1	1	0.8	0.8	0.8	1	1	1.3	1.3	8.7	1.5	8.8	8.3	1.4	1.3	1.3	1.3	8.5
1	1	0	2.5	3.5	2	0.5	4.5	2	7	2	7.5	4.5	2	6.5	0.5	0.5	2.5
0	1	1.2	1.8	1.6	6.5	2.6	3.1	3.3	7.7	1	9.4	7.8	6.6	6.5	4.3	2	0.7
1	1	1	2	3.5	0.7	2	4	4.3	9.2	6.7	8.3	9.3	7.2	2.5	1.7	2.5	3.2
1	1	4.3	4.3	4.5	5.7	4	3.6	3.6	6.1	3	7.5	7.5	7.5	7.5	2.8	3.5	1.7
1	1	0.3	1.7	1.6	3.5	4.6	4.6	5.7	3.6	2.3	7.5	6.5	6.8	4.4	3	3.2	0.8
1	1	0.4	0.6	5	3.3	1.2	3.4	3.6	8	5.6	7.3	7.2	7.1	3.2	0.8	2.5	2.5
1	1	0	0.1	1.3	4.7	4.4	4.8	4.8	6.9	4.7	8.1	6.4	5.8	5.6	2.4	2.5	2
1	1	1.9	3.4	2.5	4.6	0.5	5.2	5.7	9.5	8	10	9.1	9.2	8	0	0.1	0
1	1	1.2	2	1.5	1.8	5	4.5	2.7	6.5	6.2	7	4.3	7	5.7	2.8	3.2	1.5
0	1	1	2	5.3	2.8	3.5	7	4	7.2	3.5	7	7	7	7	3	3.5	2.5
0	1	1.5	2	3.8	6.5	3.7	4.5	4	6	4	4.5	6.8	7	5.5	2.8	2.5	1
0	1	1	1	2.5	1	2.2	6.8	3.6	7	4	7.8	6.5	6.3	6.5	4.5	3	3
0	1	0	2	2	2.7	1.7	7.2	2.5	8	5	8	8.2	8	7.6	3.2	3	3.8
0	1	2	2	2.2	3.5	3	3.3	7.3	6.5	5	8.8	7.8	8	6.7	3.2	3.5	3.5
0	1	1.7	1.8	3.8	1.2	4.8	6	4.7	4.7	3.5	8.5	7.5	7.5	7.7	4.5	4.8	3.5
1	1	1.1	1.5	1.6	1.6	7.2	1.8	8	6.8	8.2	7.3	9.6	9.6	0.7	0.4	0.4	0.6
0	1	1.5	1.8	2.4	1.7	3.1	3.7	7.3	6	4.8	3.7	9.3	6.9	5	2	2.3	1.2
1	1	1.7	2.2	2.5	2.7	2.5	8.9	6.7	5.7	5.6	4.2	9.5	9.4	4.9	4	3.2	3
1	1	1.9	2.5	2.8	2.7	6.4	2.8	5.9	7.4	7.9	7.4	7.9	9.2	9.4	1.4	1	1
1	1	1.7	3.4	6.7	5	4.9	3.1	2.9	5.7	2.2	7	8	8.2	7.7	3.7	3	2.7
0	1	1.7	3.5	3.5	4.7	3	6.6	7	6.1	5.9	9.3	9.3	6.2	2.2	1.5	1	1
1	1	3.2	3.2	2.3	3.6	3.5	6.5	6.7	5.6	6.3	5	9	8.8	8.6	3.2	3	2.9
0	1	1.5	2.1	2.1	2.5	2.6	6.5	6.9	5.6	5.9	4.6	9.2	9.1	6.1	3	2.9	3.1
0	1	1.5	2.5	2.7	3.9	2.6	6.2	6.9	5.7	5.7	2.8	9	8.8	6.5	3.2	2.2	2.6
1	1	2.7	3.5	3.2	3.2	3.5	6.7	7	5.7	6.1	4.4	8.8	85	7.9	3.5	3.7	4
1	1	1.9	1.4	1.3	2.5	2.8	1.8	3.8	2.9	1.9	3	2.3	0.1	0	0.1	1.2	0
0	1	1.8	2.8	3.4	5.4	2.2	1.7	2.6	1.6	1.9	1	0	0.2	0.3	0.5	0.5	1
1	1	0	2.5	2.9	3.4	2	1.8	2.7	1.9	0	0	0	0.1	0	0	0.4	1
1	1	1.8	2.9	3.8	4.3	3.7	1.8	1	1.8	1	2.3	1.4	0.1	0.3	0	3	1.5
1	1	0	3.8	3.9	7.1	1	2.9	2.2	2.9	1.5	3.2	2.7	0.3	2.8	0.4	0.7	0.5
1	1	1.9	5.7	3.7	5.4	2.5	0	1.2	1.9	0	0	0	0.2	0.2	0.1	0.5	4
1	1	0	3.7	2.6	7.9	1.3	0	2.4	1.4	1.9	1.8	0	0	0.1	0.1	0.5	6
1	1	1.9	3.7	1.4	7.9	3.3	1.8	1.9	0	0	1.9	0	0	0.1	0.1	4	4
1	1	1.3	3.6	2.8	6.4	1.6	1	2.3	1.7	1.3	2.7	8.8	0.4	0.4	0.4	3.9	4.2
1	1	5.6	5.1	5.1	6.8	0.6	0.5	0.7	7.4	5.4	5.5	6.5	6.7	1	1.5	1.5	1.2
1	1	1.7	2.8	4.7	3.2	2.7	0.4	2.4	9.3	2.1	9.5	8	6.1	2.6	0.4	0.5	0.4
0	1	2.1	1.5	3	2.6	3	6.8	7.2	6.3	6.6	5.2	8.5	8.6	6.8	3	2.5	3.4
1	1	1	2	3	10	3	4	5	6	7	8	9	10	1.1	1.2	0	1.5
1	1	1.9	1.2	1.2	3.3	7.2	0	0	1.9	0	8.1	1.4	0.1	0.1	0.2	2	3.3
1	1	1	1	1	1	8.5	2	8.5	9	9.3	8.7	1.3	8.5	8.5	2	1.8	1.8
1	1	0	0	0	5.3	0	0.2	10	10	5	5.3	5.2	0	0	0	0	0
1	1	0.2	0.4	3.3	3.2	3	5.2	6.3	3.2	7.1	3.6	7.2	6.3	4.2	2.6	1.8	2.5
0	1	1.5	2.3	2.3	2.9	6.2	1.8	5.5	6.8	8.2	7.1	9.7	9.4	0.6	0.7	0.8	1.1
1	1	1.8	1.7	2.5	2.5	2.4	7	7	3.7	6.6	7.2	6.2	6.4	6.5	3.2	4.5	3
1	1	0	0	1.8	3.3	0.3	7.7	7.7	7.4	4	7.3	7.3	7.2	7.4	3.2	2	0
0	1	1.7	2	1.9	2.4	2.6	3.7	4.3	8	4	4.9	9.6	9.1	3.1	1	2.1	0.5
1	1	2.2	2.6	2.8	3.1	3.6	3.9	3	5.8	4.7	5.3	9.5	9.2	6.5	2.4	2.1	2.5
0	1	1.7	2.6	2.9	3.4	3.4	5.9	6.6	5.4	5.4	3.9	9.5	9.4	5.8	3.1	2.2	2.9
0	1	1.5	3.1	3.2	3.4	3.3	6.1	6.8	5.8	5.7	3.6	8.8	9.1	6.5	3.2	2.3	3
1	1	2.2	3.5	3.2	3.3	5.1	6	6.8	5.2	5.2	3.5	9.2	8.9	6.9	2.5	3.3	2.9
1	1	1.4	2.6	1.6	1.9	5.2	1.8	4.8	6.3	7.6	7.5	9.1	9.1	0.8	1	0.7	1
1	1	0.4	0.6	5	3.3	1.2	3.4	3.6	8	5.6	7.3	7.2	7.1	3.2	0.8	2.5	2.5
1	1	0	0.1	1.3	4.7	4.4	4.8	4.8	6.9	4.7	8.1	6.4	5.8	5.6	2.4	2.5	2
1	1	1.9	3.4	2.5	4.6	0.5	5.2	5.7	9.5	8	10	9.1	9.2	8	0	0.1	0
1	1	1	3	1.7	5.5	1.2	1.6	1.5	8.5	4.7	8.4	5.6	5.6	5.6	1.2	1.2	1.2
1	1	0.5	3	1.5	5	3.8	4.8	5	9	3.5	8.8	7	3.3	1.7	2.3	2	1.5
0	1	2	1.8	3.5	3	1.7	1.7	1.7	7.3	4.7	4.5	6.5	6.3	4.5	1.5	6.4	1.3
0	1	1	3	3	7	1	5.7	5.3	8	4	7	8	5.2	0	2	2	0.7
0	1	0.5	1.5	2.5	6.5	1	3	3	4.2	2.5	7.3	7.3	6.5	3	3	2.7	2.7
1	1	2.2	2.5	2	5	3.3	5.5	5.5	7	6	6.8	6.7	4.5	3.5	3.3	3.5	1.5
0	1	1.6	5.1	3.6	5.4	1	1.6	6.4	3.3	9.2	9	9.2	7.8	7.7	2.3	2.22	8.4
1	1	0.7	0.8	0.9	0.9	1.4	1.3	1.3	8.1	1.6	8.1	7.8	7.8	1.3	1.6	1.5	8.2
1	1	2.1	1.7	1	2.8	0	1.7	2.1	0.3	5.4	5.7	7.2	1.3	1.8	0.3	0	0
1	1	0	3	1.5	0.8	2.7	1.7	2	8.4	1.8	8.6	5.8	4.9	2.1	2.6	3.1	3.3
1	1	0	0.7	0	4.7	0.3	4.8	4.8	7.4	5	6.6	4.7	4.5	4.7	4.7	4.8	4.5
0	1	1.8	2.3	2.6	2.3	3.5	4.8	5	4.7	1.8	6.7	5.3	4.8	4.7	2.1	2	2
1	1	0	1.1	1.3	2.4	2.2	5.7	6	7	3	4.8	7.2	6.7	7	1.7	1.8	0.7
0	1	0	0.8	0.7	2.2	0.8	3.3	3.5	7.9	1	6.2	7.2	3.2	3.2	0.9	0	0
1	1	1	2.2	3.5	5	2.5	5.3	2.8	6	2.2	6	2.2	2	6.7	6	2.5	1.7
0	1	0	0	0	3.4	0.5	1	1.8	1.7	6.5	4.3	1.2	5.3	5	4.7	1.8	1.7
0	1	2.3	4.4	4.1	6.8	2.7	5.2	2.3	5	7.5	5	6	6.2	6.4	3	3.2	2.8
0	1	0.5	2	1	3	1.3	3.2	2	7.2	2	4.8	7.3	6	3	0.5	1.7	2
1	1	8	1.2	1.5	6.5	0.8	4.5	4.7	1.5	1.8	6.8	8	4.3	5.5	1.5	8	7.7
0	1	1	1.3	2.5	2.3	4.8	4.5	4.8	7	4.7	5	9	7	7	2.5	3	0.5
0	1	0	0	1.7	3.8	2.5	6.7	6	7	2.5	6	6.5	6.5	6.5	3.2	2.7	2.5
1	1	1	1	2.7	7	4.5	6.7	7	7.7	4	6.7	7	6	6	3.2	3	1.3
0	1	1.3	1.7	2	8.1	6.2	6.2	5.3	3.3	2.6	2.9	8.2	8	6.5	0.3	0.9	0.7
0	1	0	0.9	0.9	1.7	1.4	7.1	6.1	8.9	1.8	9	8.1	7.4	6.3	3.4	0.6	0.1
1	1	0.6	1.1	1.1	1.7	1.9	4.1	4.5	6.3	2.7	3.4	6.4	5.5	5.3	2.5	1.8	1.9
1	1	1.7	1.8	2.3	3.8	1.4	2	3.3	5.3	3	5.5	5.7	6	4.2	1.4	1.5	4.7
0	1	1	8.7	1.2	9.2	1.3	8.5	1.2	8.5	1.3	8.7	9	5	6.7	3	4.5	2.8
1	1	2.5	1.7	3	4.3	2.2	2.8	5.7	7.8	5	7.5	7	7.5	6	2.2	2.3	2.2
1	1	4.2	4	4	6.3	2	3.5	7.2	3.8	6.5	6.5	4.7	5.3	4	1.7	1.4	1
1	1	0	0	0	1.7	0	0	0	7.3	0	4.8	9.5	3	1.5	0	0	0
1	1	1	2	2.8	1	0.8	1.2	1.5	1.2	1	2.5	5.2	4	0	0.2	0	0
0	1	0.3	1.2	1	6.5	1	1.2	1.5	6.7	6.3	7.2	7.2	7.2	6.2	3.5	2.3	1.7
1	1	0.2	2	2.7	2.5	1	0.6	3.1	3.2	3.3	3	7	6.3	7	2	4.6	0.2
0	1	6	5.8	6.5	4.1	1	0.5	0.6	7.6	4.4	8.4	9.4	7.5	5	2.3	2.4	2.3
1	1	0.7	1	2.3	1.5	2	2	4	6.7	4.3	6.5	7.8	7.8	3.8	2	2	2
0	1	0	2	4.6	4.7	0.3	0.5	0.8	6.6	4.7	5.8	9	7.8	7	0.3	2.3	1.3
0	1	0	0	2.2	2.2	0.3	0.7	0.7	6.7	0	4.5	9.5	8.3	1	1	1.2	0.7
0	1	0.3	0.3	0.3	5	0.5	0.5	2.2	8	2.5	7.5	7.2	5	5	3.5	3.5	3.5
1	1	0.5	1.3	2.5	4	2.5	2.3	2.8	2.2	5.5	5.8	4.5	3.8	2	1.1	0.8	5
0	1	0.3	0.7	0.4	4	1.8	4.2	4	8.2	5.2	8.2	8.7	5.7	1.5	1.7	1.5	0.7
0	1	2.5	2.2	1	1.7	0.6	1	1.2	4.2	1.2	2.5	6.5	4.7	5	0.4	0.7	0.8
1	1	0	2.7	4.8	1.8	1.2	3.2	4.5	7	3.2	3.1	8.4	7	7.3	0.6	0.6	3.2
0	1	0.7	4.5	1.6	5.6	1.5	2	2	4	2.7	5	7.4	5.6	4.7	2.2	2	1.2
0	1	1.5	1.2	1	1	1.7	1.4	1.2	1.5	1.5	1.5	2	1.8	1.2	1.2	1.3	1.5
0	1	0.6	3.4	2.6	1.3	3.4	1.3	1.3	6.3	0.9	4.3	5	1.1	2.2	0.7	1.1	0.8
0	1	1	1	1.8	1.8	2.3	7.1	7.2	7.5	4.2	6.5	7.3	6.8	6.9	4	3.7	2.9
0	1	0	0	1.5	4	3.1	7.1	7.5	7.8	4.3	7.1	7.6	6.3	6.5	4	3.4	3.3
0	1	0.8	0.8	3.4	2.5	1	5.8	5.8	7.2	4.1	4.2	6.8	7	6.8	2.5	2.4	2.5
0	1	0.3	0.2	0.3	0.4	0.8	1.5	1.8	8.9	8.8	8.4	9	8.6	8.7	0.7	1.2	1
0	1	0	1	3.2	5.3	3.5	3.8	4.1	4.3	4.2	4.2	2	2	2	2.1	2.3	2.2
0	1	4.7	2.2	2.5	3	3.2	2.7	3.5	3.5	4	3.2	4.5	4.5	4.5	4	4.2	4.4
1	1	1.2	2.8	1.7	3.5	1.8	2	5.2	4.2	6.5	6.2	6.3	5.2	2.5	2.3	4	4
1	1	0	0.7	1.1	0.8	6.7	7	6.7	6	2.5	2.8	7.2	7.8	7.2	3	7	5
1	1	0.7	2.2	4	1.8	1.3	1.7	4.5	8.8	6.7	6.7	7.2	7	7	2.2	2.4	0.6
1	1	3	3.2	3.7	4	4	2.2	2.2	7.3	3.2	6.5	6.7	7.3	3.6	3	4.5	2.5
0	1	1.3	1	5	2.8	2.3	3.1	8.7	5.3	5	7.9	8.5	8.6	2.8	1.3	1.7	1.7
1	1	0	1.7	0.4	2	3.1	2.3	0.4	8.4	1.5	8.7	5.7	3	1.2	0.8	1	3.6
1	1	0	1.7	0	1.5	0	0	0	10	0	0	10	9.7	4.7	0.1	1.6	0
0	1	4.1	4.4	4.4	7.2	6.2	3.5	6.7	6	6.8	4.9	6.3	6.8	5	6.8	6.8	6
1	1	0.5	0.7	1	9	8	8.5	8.5	0	1	1.3	8.5	8.8	8.7	1	1	1
0	1	0.3	0.3	0.3	0.3	2.2	3.5	5.3	2	0.5	5.8	6	2.3	3	2.8	2.8	3
0	1	0	0.2	0.3	0.8	2	3.2	3.8	6	3.5	5.7	5	3	3.7	4	2.5	2.8
0	1	3.2	7	7	3.2	2.8	2.2	2.2	7	2.5	7	9.5	8.5	2	2.2	2.5	3
1	1	3.2	5.2	6.3	4.5	2	3.3	3	6.5	5.7	6.7	7.3	6.2	5	2.2	4.3	1.5
0	1	1.2	1.2	1	3.7	5.8	4.3	6	6.7	5.2	8.3	5.8	7.4	2.3	2.3	2.3	2.2
1	1	0.3	2.2	2.2	2.5	1.5	5	5.5	8.5	2	7.3	6.3	4.5	5.2	2	2	2.2
0	1	0.5	0.5	0.7	2.2	0.7	0.8	1	4.2	2.2	4.2	7.2	1.8	1.2	0	2.8	3
0	1	0.7	1.5	2	4	5	5	3.7	2.7	5	1	7.7	6.5	5.8	3.5	3	2.2
0	1	0	1.2	1	2.5	5.7	1.9	1.1	1.9	0	2.3	1.3	0.1	0	0.1	0.2	2.8
0	1	1.6	1.8	2	7.8	2.8	6.8	6.8	2.8	6.8	2.6	2.6	6.5	6.8	3.1	2.8	3
1	1	1	0.8	0.8	5.3	5.7	2.7	6.2	6.2	6	6	3.5	5.8	2.3	1.8	1.5	3
1	1	1	3	3.1	5.2	6.2	1.2	1.4	8.3	8.3	6.9	9.4	9.4	1.8	2	1.2	1.3
0	1	1	1	1	9	1	1.5	1.5	1.5	1.5	8	8	1	1.5	1	1.5	1
0	1	2	7.5	3	6	5.5	3.5	3.5	7.1	3.5	8.4	6.4	6.5	2.5	1.5	2	2
1	1	0.7	4.1	5.4	7	3	4.7	2.4	1	4.8	7.3	7.3	4.7	4.6	0.3	0.3	2.6
1	1	1.9	1.9	3.5	2.5	3.7	4	4	5.6	1.5	7.5	7.4	7.1	7	4.1	4.3	2.7
0	1	0.9	1	2.2	1.3	1.6	3	2.9	6.2	0.7	4.6	6.9	2.7	2.4	1.1	1	0.2
1	1	0.5	0.7	1.3	1.2	1.9	2.7	3	6	2	4.2	4.2	1.6	2.5	1.2	0.2	0
0	1	1.2	1	2	3.8	4.5	3	3	3	4.4	4.9	6.5	4.8	4.7	1.8	1.8	1.4
1	1	1	1	1.5	3	2.8	5	5	3.5	4.5	4.8	6	4.5	4.5	5.4	2.5	3
1	1	5	5	4.4	2.8	2.3	2.7	2.5	2.4	2.5	5	5.5	4	4.8	2	3.8	6
0	1	1.5	1.8	1.6	2	2.5	6	5.8	7.8	1.7	7.8	6	5.5	5	1.7	2	2.4
1	1	0	0	1	1.2	0.6	4.9	4.7	6.4	1.6	4.2	6	5.9	6	2.5	1.5	1.5
1	1	0	0	4	6.8	0.6	1.5	1.4	6.3	6.4	6.5	10	6.7	6.5	0	2.9	2.8
1	1	4.2	2.2	4.9	6	6	6.5	5.6	6.1	6	5.9	5.8	5.7	6.1	3.6	3.4	3.5
1	1	1.3	2	2.5	6.8	6	4.8	9	8.7	9.8	9.5	7.5	4	1.5	1.3	4	0.5
0	1	0	3.2	4.3	3	3.3	4.6	5.3	8.6	5.6	8.6	8.1	8.9	5.4	0.3	7.4	0
1	1	0.3	4	1.2	1	1.5	1.2	1.2	8.5	5	4.8	9.2	8.8	2.5	0.4	0.3	0
